# Supplementary material for: Binary Silicone Elastomeric Systems with Stepwise Crosslinking as a Tool for Tuning Electromechanical Behavior
Source: Polymers (Basel). 2022 Jan 5;14(1):211. doi: 10.3390/polym14010211 (PMC8747420; doi:10.3390/polym14010211)
Supplement: Supplementary file 1 [file polymers-14-00211-s001.zip]

Archive with 1 entries (1 files):
- polymers-1497684-supplementary.pdf
